# Supplementary material for: Multifaceted membrane interactions of human Atg3 promote LC3-phosphatidylethanolamine conjugation during autophagy
Source: Nat Commun. 2023 Sep 7;14:5503. doi: 10.1038/s41467-023-41243-4 (PMC10485044; doi:10.1038/s41467-023-41243-4)
Supplement: Supplementary file 4 — Source Data [file 41467_2023_41243_MOESM4_ESM.xlsx]

## Sheet: Data for Fig.1c plot
Amino acid sequence	Ratio of peak intensity in D2O/H2O_38min	Ratio of peak intensity in D2O/H2O_23h
26
27	0.0610982	0.0930781
28	0.131353	0.110943
29
30	0.143823	0.129117
31	0.126514	0.144521
32	0.111013	0.104232
33
34	0.632912	0.258236
35	0.566107	0.0824409
36
37	0.0631216	0.0822754
38	0.813129	0.213712
39	0.653684	0.744257
40
41	0.686007	0.666396
42	0.68277	0.663316
43	0.700511	0.674331
44	0.690717	0.723966
45	0.610571	0.250601
46	0.639878	0.728459
47	0.617986	0.706036
48
49
50	0.701262	0.105047
51
52
53	0.790875	0.113661
54	0.685389	0.669414
55
56	0.691333	0.68475
57	0.0962074	0.0906087
58	0.10541	0.0858304
59	0.079876	0.0743748
60	0.080459	0.0747649
61	0.10581	0.100149
62	0.119424	0.118399
63	0.103972	0.0934567
64
65	0.100488	0.092068
66	0.102559	0.100379
67	0.512578	0.0930945
68
69	0.0666065	0.0791057
70	0.0787438	0.0719255
71	0.124433	0.0854603
72	0.613426	0.0910602
73	0.715322	0.666486
74	0.680564	0.641805
75
76	0.701437	0.685773
77	0.207253	0.092322
78	0.246579	0.0649352
79	0.725774	0.684003
80
81	0.687864	0.393127
82	0.0863728	0.0844558
83	0.172839	0.124562
84
85	0.11306	0.104719
86
87	0.0988431	0.0848312
88	0.0926065	0.0923852
89
191
192
193	0.0963996	0.0978774
194	0.104538	0.0951523
195	0.0982743	0.0866281
196	0.0971569	0.0992222
197	0.0928842	0.0834884
198	0.406448	0.0913837
199	0.705343	0.640402
200	0.688064	0.719097
201	0.693555	0.668187
202	1.02161	0.752598
203	0.693943	0.67523
204	0.669315	0.696499
205	0.708669	0.684993
206
207
208	0.0865058	0.077185
209
210
211
212	0.696044	0.0976374
213
214	0.655438
215
216	0.62866	0.619146
217
218	0.660234	0.705252
219	0.668226	0.547381
220	0.629712	0.597663
221	0.701292	0.587578
222
223
224	0.2503	0.119415
225	0.786113	0.275173
226
227	0.642567	0.412364
228	0.145662	0.121548
229	0.0722455	0.0737012
230	0.112713	0.0886889
231	0.122365	0.105199
232
233
234	0.528814	0.0803011
235
236	0.751937	0.383619
237	0.504018	0.0911375
238
239
240
241
242
243
244
245
246	0.10223	0.093814
247
248	0.508415	0.0780791
249	0.103318	0.0775456
250	0.260877	0.0773256
251
252	0.177093	0.0966981
253	0.775997	0.0994322
254
255
256
257
258
259
260	0.485396	0.0554564
261
262
263
264
265
266
267
268
269
270
271
272	0.101101	0.12522
273	0.109392	0.105862
274	0.329778
275	0.119878	0.0794002
276
277
278	0.11771	0.110715
279	0.110672	0.0976617
280	0.109301	0.10066
281	0.089171	0.0883879
282	0.0985394	0.0824466
283	0.093238	0.0858803
284
285	0.078085	0.0855844
286
287	0.137187	0.118352
288	0.101315	0.109371
289
290
291	0.772656	0.330562
292	0.761401	0.728964
293
294	0.603435	0.63037
295	0.629015	0.383162
296	0.635551	0.389043
297	0.668729	0.709835
298	0.756602	0.0824958
299
300	0.750911	0.323254
301	0.43169	0.514427
302
303	0.890938	0.140948
304	0.738697	0.16854
305	0.498943	0.0673308
306	0.381711	0.0901595
307
308	0.0917991	0.0744595
309	0.11555	0.075357
310	0.104915	0.0749061
311
312
313	0.091399	0.084335
314	0.0954756	0.09504

## Sheet: Data for Fig.2b plot
Amino acid sequence	Intensity ratio on/off resonance saturation	SD
4	0.95338	0.00836529
5	0.871395	0.0073673
6	0.98363	0.00450711
7
8	0.822261	0.00504783
9
10	0.921191	0.0012116
11	0.879271	0.000959068
12	0.769566	0.00224461
13	0.814909	0.00152213
14	0.82531	0.00225003
15	0.793729	0.0031717
16	0.72752	0.0171152
17	0.858391	0.00893368
18	0.878303	0.0194948
19	0.871956	0.0265843
20	0.9581	0.00293027
21
22	0.990275	0.026194
23	1.00775	0.0461714
24	0.997406	0.0370677
25	1.02045	0.0198631
26
27
28
29	1.00995	0.0141891
30	0.996823	0.0155323
31	0.982914	0.0193911
32	0.973618	0.0199332
33	0.998275	0.00675482
34	0.991903	0.00843484
35	0.989258	0.00705233
36
37
38	0.996989	0.000951385
39	1.0324	0.0347457
40	1.01483	0.0221238
41
42	0.956839	0.0293645
43	1.0087	0.00800649
44	0.991177	0.00600617
45	1.02346	0.0129263
46	1.02108	0.0463401
47
48
49	0.984488	0.0131647
50	1.00378	0.0175301
51
52	0.981152	0.027333
53	1.00284	0.00759135
54	0.999545	0.0150946
55	1.00113	0.00773001
56	0.964272	0.00366357
57	1.01044	0.015545
58	1.02258	0.0231502
59
60	1.0615	0.00332595
61	1.03368	0.0076125
62	1.02224	0.0184458
63	0.987141	0.0484012
64	1.00456	0.00826306
65
66	0.978784	0.0160731
67	0.978485	0.00587635
68
69	1.02229	0.0448377
70	1.01649	0.0142202
71	1.00601	0.0212664
72	1.0037	0.00594205
73	0.995161	0.0386863
74	0.974869	0.0593616
75	1.00097	0.000635208
76	1.00646	0.0393067
77
78	1.01859	0.0220739
79	0.979061	0.00319005
80
81	0.989699	0.0219647
82	1.01168	0.0100819
83	1.00019	0.00218008
84	1.03112	0.0132681
85	0.987481	0.0136268
86	1.00513	0.0181125
87	1.0145	0.0116199
88	1.03242	0.0336823
89	1.0503	0.0368954
191	1.04479	0.0226805
192
193	1.0062	0.0283792
194
195	1.01313	0.0124293
196	1.01798	0.0114547
197	1.00549	0.026038
198	0.997021	0.0220397
199	0.974903	0.0295107
200	1.03755	0.0328472
201	1.06027	0.0235474
202	1.00335	0.00279783
203	1.00263	0.0111568
204	0.998593	0.0147004
205	0.987879	0.00234368
206	0.97875	0.0126962
207	1.00028	0.0157919
208	1.00975	0.0116384
209
210	0.979974	0.0143081
211
212	1.01063	0.0105321
213
214	0.989675	0.00325426
215	0.942005	0.017046
216	0.992068	0.0208715
217	0.987899	0.0217174
218
219	1.01616	0.0112352
220	1.04926	0.0261879
221	0.994806	0.0113861
222	1.02019	0.0132038
223
224
225	1.00978	0.00715572
226
227	0.995845	0.02592
228
229
230	0.992706	0.0358733
231
232	0.975364	0.0667898
233
234	0.971862	0.0101777
235
236	1.02444	0.00741746
237	0.993646	0.0318222
238	1.0507	0.0221632
239
240	1.03063	0.0278336
241	1.01675	0.0250178
242
243
244
245	0.989816	0.0249258
246	0.982249	0.0291784
247	0.965053	0.0265433
248	1.01714	0.0192038
249
250	0.987827	0.00325214
251
252	0.997941	0.00932306
253	1.01862	0.0187988
254
255
256
257
258	1.01692	0.0209594
259	1.03912	0.023348
260	0.990819	0.000665145
261	0.958118	0.00726486
262	0.89158	0.0111817
263
264
265
266	0.929917	0.0293661
267	0.945962	0.0243468
268	0.943863	0.0214062
269	0.904103	0.011882
270	0.935847	0.000358074
271
272	0.925122	0.000236804
273	0.903177	0.00775238
274
275	0.95611	0.0280254
276	0.955286	0.0159185
277	0.921317	0.00199797
278	0.998514	0.0106443
279
280	0.987197	0.00992733
281	0.97515	0.0198815
282	1.00129	0.028386
283	0.99504	0.0309645
284	1.00045	0.00230007
285	0.931226	0.0154426
286	1.00702	0.00101848
287	1.01924	0.00335654
288	1.00803	0.0308724
289	0.988888	0.0585935
290	0.960695	0.000638631
291	0.95116	0.0257917
292	0.871844	0.0237837
293
294	0.919807	0.0115189
295	0.857941	0.0299874
296	0.863618	0.0331797
297	0.837869	0.0021294
298	0.911414	0.00360336
299	0.88174	0.00872093
300	0.878083	0.011088
301	0.941708	0.0271072
302
303	1.01239	0.011626
304	1.03611	0.0296296
305	0.983393	0.0316697
306	1.01719	0.0204354
307	1.02033	0.00865518
308
309	0.938386	0.00645021
310	0.986317	0.00972646
311
312
313	1.03012	0.0175619
314	1.00676	0.0231479

## Sheet: Data for Fig.2d plot
Amino acid sequence	Intensity ratio with/without 5-DSA	SD
4	0.546832	0.00568912
5	0.646359	0.00982129
6	0.803121	0.0138236
7
8	0.681327	0.0242023
9
10	0.720518	0.00781665
11	0.697793	0.0101819
12	0.499843	0.00722683
13	0.337048	0.0175766
14	0.692101	0.0058351
15	0.670405	0.00718396
16
17	0.784702	0.00819925
18	0.790263	0.0136282
19	0.829185	0.0365281
20	0.852816	0.0109659
21
22	0.933807	0.00502417
23	1.06496	0.0409516
24	0.98553	0.00380535
25	1.04997	0.0109991
26
27
28
29	1.04444	0.017856
30	1.02289	0.0157292
31	1.02664	0.00629554
32	0.996991	0.00203943
33	0.9974	0.0231556
34	1.03368	0.00102197
35	1.04266	0.0276675
36
37
38	0.977618	0.0252398
39	1.03575	0.00103828
40	1.02796	0.0122207
41	1.01393	0.00582211
42	1.0041	0.00023053
43	0.980405	0.00266829
44	1.01329	0.0047924
45	1.05214	0.00377928
46	1.01645	0.00273494
47
48
49	0.923817	0.0056019
50	1.02708	0.0049521
51
52	1.0274	0.00302608
53	1.03733	0.0251532
54	1.02922	0.00660453
55	1.01286	0.0145557
56	0.991015	0.00265181
57	1.00518	0.00616854
58	1.03359	0.00375607
59
60
61	1.0398	0.000560097
62	1.06174	0.00130681
63	0.98589	0.0135992
64	0.994377	0.00484123
65
66	1.02918	0.00588103
67	1.00534	0.00289782
68
69
70	1.07569	0.00850397
71	1.02885	0.000820713
72	1.11593	0.00410331
73	1.00444	0.0323795
74	0.996258	0.0123969
75	1.00155	0.000146015
76	1.00434	0.00858519
77
78	1.01008	0.0126211
79	0.994288	0.00468872
80
81	1.02644	0.00405361
82	1.02401	0.00606216
83	1.05233	0.0128448
84	0.998909	0.00137719
85	1.0077	0.00644989
86	1.09442	0.0106595
87	1.19636	0.00761487
88	1.11835	0.00980023
89
191	1.12265	0.00130906
192
193	1.05693	0.00394245
194
195	1.00796	0.00238243
196	1.04646	0.00348163
197	1.04155	0.00507972
198	1.00718	0.00389637
199	1.03005	0.000484886
200	1.01975	0.0108667
201	1.01925	0.00461608
202	0.995718	0.00139067
203	1.03632	0.00504855
204	1.02284	0.00405434
205	1.02271	0.00431849
206	1.0069	0.0125944
207	0.986407	0.0107261
208	1.04961	0.00425029
209
210	0.989085	0.00162567
211
212	1.00971	0.0314226
213
214	0.968064	0.0157233
215	1.03875	0.0054041
216	0.994458	0.00790406
217	1.0091	0.012445
218
219	1.02557	0.00405013
220	1.06267	0.00796343
221	0.999969	0.00932827
222	1.02552	0.00156545
223																																									270.608	#DIV/0!
224
225	1.00209	0.000403558
226
227	0.977913	0.00573619
228	1.04577	0.011749
229																																									93.6186	#DIV/0!
230	0.990476	0.00455282
231
232	1.03038	0.013808
233
234	0.968096	0.00185099
235
236	1.02783	0.00253038
237	1.02561	0.0109007
238
239
240	1.04141	0.0446715
241	1.06231	0.0305285
242
243
244
245	0.968812	0.000522576
246	0.939173	0.0204718
247	0.928412	0.0020994
248	1.00781	0.00356526
249
250	0.992497	0.0043706
251
252	0.98892	0.0345289
253	1.00706	0.000210424
254
255
256
257
258	1.00412	0.0113188
259	1.02244	0.0120292
260	1.04529	0.00815432
261	0.969335	0.00461952
262	0.95904	0.0155698
263
264
265
266	0.939383	0.0198551
267	0.997547	0.0136839
268	1.00586	0.00719544
269	0.97715	0.00626923
270	0.999899	0.0181642
271	0.990583	0.0138343
272	0.996777	0.00710423
273	1.00865	0.018606
274		0.00399944																																							93.6186	#DIV/0!
275	0.999732	0.0168255
276	1.00174	0.0148592
277	1.02793	0.00303568
278	1.01976	0.0145105
279
280	1.05452	0.00354239
281	1.01925	0.00773982
282	1.0282	0.00804436
283	1.07569	0.00178471
284	1.0866	0.00789971
285	0.963249	0.00500443
286	1.08192	0.0026006
287	1.01432	0.00915329
288	1.00771	0.00315993
289	1.00426	0.00181647
290	1.00086	0.0206461
291	1.01525	0.000230551
292	0.990598	0.00140539
293
294	1.09476	0.00173963
295	1.01639	0.00531541
296
297	1.04152	0.0112558
298	0.987582	0.00162336
299	1.00688	0.000620606
300	1.02065	0.0260239
301	1.02849	0.0206664
302
303	1.07955	0.0752459
304	1.02436	0.00644944
305	1.04594	0.00556916
306	0.994299	0.00245489
307	1.05559	0.0119568
308
309	1.05428	0.0183364
310
311
312
313	1.24006	0.00409826
314	0.96467	0.00611195

## Sheet: Data for Fig.4c and 4d plots
MEF Atg3 KO + mCherry		LC3B-II/actin						Normalized		MEF Atg3 KO + mCherry		LC3B-II/actin
	Treatment	Rep 1	Rep 2	Rep 3	Rep 4						Treatment	Rep 1	Rep 2	Rep 3	Rep 4
EV	CM	0.000229763	0	0.000745986	0.000371837					EV	CM	0.0505014	0	0.0701821	0.0389067
	C+B	0	0.000606029	0.000239032	4.02437e-05						C+B	0	0.177843	0.0224881	0.00421084
	SM	0	0	0	0.000126175						SM	0	0	0	0.0132021
	S+B	0.000225621	0	0.000553916	0.000559383						S+B	0.049591	0	0.0521122	0.0585303
hAtg3 WT	CM	0.0073135	0.00290436	0.00902317	0.00985788					hAtg3 WT	CM	1.60749	0.852301	0.848896	1.03147
	C+B	0.0054101	0.00425444	0.00965728	0.0143399						C+B	1.18913	1.24849	0.908554	1.50044
	SM	0.00235534	0.00152477	0.0054829	0.00763971						SM	0.517699	0.447452	0.515829	0.79937
	S+B	0.00454963	0.00340767	0.0106293	0.00955716						S+B	1	1	1	1
hAtg3 F296L	CM	0.00250643	0.00378829	0.00256099	0.000762075					hAtg3 F296L	CM	0.550908	1.1117	0.240937	0.0797386
	C+B	0.00232062	0.0025497	0.00512888	0.00435085						C+B	0.510068	0.748222	0.482523	0.455244
	SM	0.00100018	0.0021764	0.00362729	0.00327519						SM	0.219838	0.638678	0.341254	0.342695
	S+B	0.00232431	0.00374267	0.00509354	0.00674331						S+B	0.510879	1.09831	0.479199	0.705576
hAtg3 F296S	CM	0	0.000980912	1.39677e-05	0					hAtg3 F296S	CM	0	0.287854	0.00131408	0
	C+B	0	0	0.000247785	0						C+B	0	0	0.0233115	0
	SM	0	0	0.000352211	0.000630025						SM	0	0	0.0331359	0.0659218
	S+B	0	0	8.2316e-05	0						S+B	0	0	0.00774426	0
Induced flux	Rep 1	Rep 2	Rep 3	Rep 4				Normalized		Induced flux	Rep 1	Rep 2	Rep 3	Rep 4
EV	0.000225621	0	0.000553916	0.000433209						EV	0.102822	0	0.107632	0.225929
hAtg3 WT	0.00219429	0.0018829	0.00514639	0.00191745						hAtg3 WT	1	1	1	1
hAtg3 F296L	0.00132413	0.00156627	0.00146625	0.00346812						hAtg3 F296L	0.603442	0.831838	0.284909	1.80871
hAtg3 F296S	0	0	0	0						hAtg3 F296S	0	0	0	0

## Sheet: Data for Supplementary Fig.3b
WT_min	WT_Average (%)	WT_SD (%)
0	0	0
15	12.7033	5.90511
30	21.4562	3.08476
60	29.7527	3.12046
120	40.1215	1.3542
180	46.3734	3.041
4M_min	4M_Average (%)	4M_SD (%)
0	0	0
15	21.6559	2.35035
30	29.0656	4.64281
60	39.5252	5.21122
120	53.6527	5.7045
180	57.8085	5.53106
H266L_min	H266L_Average (%)	H266L_SD (%)
0	0	0
15	13.6701	5.9983
30	19.5705	4.54269
60	25.0936	5.82099
120	38.1369	2.29562
180	44.0414	7.87079
H266K_min	H266K_Average (%)	H266K_SD (%)
0	0	0
15	1.00348	1.39295
30	2.58073	1.71173
60	2.67925	1.44785
120	3.30293	1.17003
180	4.87195	0.57957

## Sheet: Data for Supplementary Fig. 4b
Amino acid sequence	Δδ (ppm)
1
2
3
4
5	0.528179
6
7
8	0.12374
9
10
11
12
13
14
15
16	0.745129
17	0.191063
18	0.047756
19	1.12876
20
21
22
23
24	0.253013
25
26
27
28
29	0.581743
30
31	0.300959
32	0.116483
33	0.358034
34	0.0711618
35	0.102309
36
37
38	0.169792
39	0.020082
40	0.11287
41	0.119568
42	0.0691436
43	0.0381776
44	0.0988025
45	0.0268652
46	0.032372
47
48
49	0.0313974
50	0.0282036
51
52	0.0379667
53	0.0469957
54	0.00912889
55	0.0174888
56	0.0171231
57	0.030022
58	0.0203402
59
60	0.0175928
61	0.01457
62
63	0.074561
64	0.0656976
65
66	0.0329183
67	0.0321177
68
69
70	0.0161967
71	0.022444
72	0.0421951
73	0.0504391
74	0.0179436
75	0.0157537
76	0.0182118
77	0.0268073
78	0.0356195
79	0.0121345
80
81
82	0.00265836
83	0.0213863
84	0.0119652
85	0.0379434
86
87
88
89
191	0.0180607
192
193	0.0115043
194
195	0.0133013
196	0.0143508
197	0.0109085
198	0.00409643
199	0.0253084
200	0.0109793
201	0.0167859
202
203	0.0484823
204	0.0492135
205	0.00660933
206	0.0421409
207	0.107036
208
209
210	0.196453
211
212	0.0321779
213
214
215	0.160798
216	0.055651
217	0.0509404
218
219	0.0379101
220	0.0706374
221	0.0212268
222	0.0169194
223
224
225
226
227	0.0180707
228	0.0730901
229
230	0.0434566
231
232
233
234
235
236	0.00727656
237	0.0591436
238
239
240
241
242
243
244
245
246
247	0.0480821
248	0.0170933
249
250	0.025526
251
252	0.0600054
253	0.0206768
254
255
256
257
258	0.0423359
259
260	0.0566327
261
262	0.296648
263
264
265
266
267
268
269	0.166815
270
271
272	0.10417
273
274
275
276
277
278	0.120005
279
280	0.358614
281	0.0704809
282	0.207423
283	0.272313
284
285	0.659724
286	0.127687
287
288	0.170231
289
290	0.20101
291	0.0523206
292	0.209391
293
294
295	0.0983694
296
297
298	0.0350706
299	0.104312
300	0.200935
301	0.0410537
302
303	0.0273271
304	0.00909401
305	0.0275953
306	0.0567376
307
308
309	0.203002
310
311
312
313
314	0.0147132

## Sheet: Data for Supplementary Fig. 5b
Amino acid sequence	Ion/Ioff	SD
4
5	1.00049	0.00326787
6
7
8	0.993947	0.000386181
9
10
11
12
13
14
15
16	1.00442	0.000798793
17	1.01238	0.00201522
18
19	1.01691	0.0398046
20
21
22
23
24	1.01991	0.0311596
25
26
27
28
29
30
31	0.985608	0.0288754
32	0.988129	0.00883966
33
34	1.01338	0.00904864
35	0.981798	0.00429088
36
37	1.00032	0.0164198
38	1.00392	0.000955455
39	0.99054	0.00440814
40	1.01618	0.0453737
41	0.990194	0.0298427
42
43	1.00718	0.0176857
44	1.00983	0.000408713
45	0.97653	0.0264265
46	0.97748	0.0259008
47	0.9919	0.00492929
48
49	0.998136	0.00322031
50	0.986544	0.0182192
51
52	0.984651
53	0.999885	0.0260428
54	0.992167	0.000478134
55	1.00559	0.006449
56	1.00603	0.014093
57	0.99326	0.00444507
58	0.995574	0.000579548
59	0.997651	0.00020474
60	0.997788	0.0282727
61	1.0027	0.00548803
62
63	0.993497	0.00407159
64	1.00122	0.0138165
65
66	1.00881	0.00311303
67	1.00341	0.0053504
68
69
70	1.00213	0.0143518
71	0.998576	0.0104603
72	0.997919	0.0211619
73	0.995815	0.0334155
74	1.00497	0.0081885
75	0.978625	0.0328169
76	0.98666	0.0168182
77	0.998954	0.00265801
78	0.996217	0.0192772
79	0.99873	0.00968253
80
81
82	0.982835	0.00252356
83	1.01705	0.016987
84	1.00168	0.00882278
85
86
87
88
89	1.00094	0.000828423
191	1.00277	0.00581887
192
193	0.999191	0.015523
194	0.998183	0.00216797
195	1.00129	0.000984098
196	1.00622	0.00627176
197	0.995037	0.00154794
198	0.995235	0.00783251
199	1.00185	0.000366375
200	1.00014	0.00311622
201	1.02343	0.0163547
202
203
204
205	0.982285	0.0204404
206
207	1.00046	0.0199858
208
209
210	0.988977	0.0383453
211
212	0.992849	0.0210583
213
214
215	0.981569	0.0194838
216
217	0.983912	0.00989415
218	1.01804	0.0412104
219
220	0.995635	0.0092573
221	1.00113	0.00775087
222	0.996906	0.00462066
223
224	0.994566	0.00220107
225
226
227	0.999402	0.00219634
228		0.0169886
229	1.0005	0.0049845
230	1.00221	0.00940358
231
232
233
234
235
236	0.996508	0.0125391
237	1.00067	0.0120059
238
239
240
241
242
243
244
245
246
247	0.997047	0.00150249
248	1.00115	0.011469
249	1.00532	0.0147566
250	0.99835	0.0068246
251
252	0.996834	0.0172193
253	0.994756	0.00234186
254
255
256
257
258	1.00096	0.0165903
259
260	0.991159	0.0136992
261
262	1.02402	0.021934
263
264
265
266
267
268
269	0.9964	0.0145669
270
271
272	1.01117	0.0205828
273
274
275
276
277
278	1.01286	0.00166444
279
280	0.970976	0.00889245
281	1.0038	0.0385132
282	1.00733	0.00508416
283	0.987568	0.00833713
284
285
286
287
288	1.01867	0.00538188
289
290	0.993326	0.020364
291	1.00282	0.0177262
292	0.959349	0.0125788
293		0.0417572
294
295	0.990931	0.0129554
296
297
298	0.953696	0.0331656
299
300		0.016417
301	0.99304	0.0582446
302
303	0.996139	0.0220839
304	0.992379	0.00424066
305	0.988217	0.000748815
306	1.00894	0.0226275
307
308
309	0.975796	0.0149148
310
311
312
313
314	0.990674	0.00545353

## Sheet: Data for Supplementary Fig.7
	ΔδCα-ΔδCβ (ppm)
R265	1.46
L266	2.82
A267	5.07
E268	2.48
V269	4.19
M270	3.46
K271	3.77
K272	2.86
I273	4.33
I274	3.25
E275	2.91
T276	3.36
V277	3.49
	ΔδCα-ΔδCβ (ppm)
L291	4.1
I292	2.77
F293	2.85
L294	2.28
K295	2.64
F296	2.4
V297	1.77
Q298	3.31
A299	2.18
V300	1.75
